# Supplementary material for: Computational Saturation Mutagenesis to Investigate the Effects of Neurexin-1 Mutations on AlphaFold Structure
Source: Genes (Basel). 2022 Apr 28;13(5):789. doi: 10.3390/genes13050789 (PMC9141173; doi:10.3390/genes13050789)
Supplement: Supplementary file 1 [file genes-13-00789-s001.zip]

Archive with 1 entries (1 files):
- genes-1673742-supplementary.pdf
